# Supplementary material for: In Vitro Evaluation of PCL and P(3HB) as Coating Materials for Selective Laser Melted Porous Titanium Implants
Source: Materials (Basel). 2017 Nov 23;10(12):1344. doi: 10.3390/ma10121344 (PMC5744279; doi:10.3390/ma10121344)
Supplement: Supplementary file 1 [file materials-10-01344-s001.zip]

Archive with 9 entries (8 files):
- Figure S1.tif
- __MACOSX/
- __MACOSX/._Figure S1.tif
- Table S1.xlsx
- __MACOSX/._Table S1.xlsx
- Table S2.xlsx
- __MACOSX/._Table S2.xlsx
- Table S3.xlsx
- __MACOSX/._Table S3.xlsx
