# Supplementary material for: In Vitro Evaluation of PCL and P(3HB) as Coating Materials for Selective Laser Melted Porous Titanium Implants
Source: Materials (Basel). 2017 Nov 23;10(12):1344. doi: 10.3390/ma10121344 (PMC5744279; doi:10.3390/ma10121344)
Supplement: Supplementary file 1 [file materials-10-01344-s001.zip › Table S1.xlsx]

## Sheet: Blatt1
	Material	Vitality	Proliferation index			Well bottom	PCL	P(3HB)	Titanium
Experiment 1	Well bottom 1	0.9055	3		Vitality values	0.9055	0.7012	0.6481
	Well bottom 2	0.8965	3.01			0.8965	0.4442	0.7126
	Well bottom 3	0.8886	3.08			0.8886	0.4491	0.7903
	PCL 1	0.7012	4.17			0.9034	0.7991	0.6582
	PCL 2	0.4442	4.08			0.9158	0.7942	0.7767
	PCL 3	0.4491	3.66			0.8418	0.7367	0.7363
	P(3HB) 1	0.6481	4.12			0.8737	0.464	0.7895
	P(3HB) 2	0.7126	3.96			0.8378	0.7294	0.8173
	P(3HB) 3	0.7903	4.53			0.8244	0.6469	0.4447
Experiment 2	Well bottom 1	0.9034	4.54			0.8171			0.7832
	Well bottom 2	0.9158	4.18			0.7734			0.74
	Well bottom 3	0.8418	4.23			0.7804			0.6798
	PCL 1	0.7991	3.63			0.8819			0.8704
	PCL 2	0.7942	3.62			0.8846			0.8462
	PCL 3	0.7367	3.71			0.9095			0.8705
	P(3HB) 1	0.6582	3.56		Median vitality	0.8819	0.7012	0.7363	0.8147
	P(3HB) 2	0.7767	3.62		Standard deviation	0.0467738	0.148316	0.115271	0.077942
	P(3HB) 3	0.7363	3.65
Experiment 3	Well bottom 1	0.8737	3.97
	Well bottom 2	0.8378	3.93
	Well bottom 3	0.8244	4.18
	PCL 1	0.464	4.3			Well bottom	PCL	P(3HB)	Titanium
	PCL 2	0.7294	4.12		Proliferation indices	3	4.17	4.12
	PCL 3	0.6469	4.04			3.01	4.08	3.96
	P(3HB) 1	0.7895	3.82			3.08	3.66	4.53
	P(3HB) 2	0.8173	3.92			4.54	3.63	3.56
	P(3HB) 3	0.4447	4			4.18	3.62	3.62
Experiment 4	Well bottom 1	0.8171	3.77			4.23	3.71	3.65
	Well bottom 2	0.7734	3.73			3.97	4.3	3.82
	Well bottom 3	0.7804	3.87			3.93	4.12	3.92
	Titanium 1	0.7832	3.49			4.18	4.04	4
	Titanium 2	0.74	2.88			3.77			3.49
	Titanium 3	0.6798	2.92			3.73			2.88
Experiment 5	Well bottom 1	0.8819	4.24			3.87			2.92
	Well bottom 2	0.8846	4.02			4.24			3.96
	Well bottom 3	0.9095	4.14			4.02			4.14
	Titanium 1	0.8704	3.96			4.14			4.14
	Titanium 2	0.8462	4.14		Median proliferation index	3.97	4.04	3.92	3.725
	Titanium 3	0.8705	4.14		Standard deviation	0.475477	0.267494	0.30031	0.583932
