# Supplementary material for: In Vitro Evaluation of PCL and P(3HB) as Coating Materials for Selective Laser Melted Porous Titanium Implants
Source: Materials (Basel). 2017 Nov 23;10(12):1344. doi: 10.3390/ma10121344 (PMC5744279; doi:10.3390/ma10121344)
Supplement: Supplementary file 1 [file materials-10-01344-s001.zip › Table S2.xlsx]

## Sheet: Blatt1
	Counted cells per image							Populated area per image [µm2]							Implant area (= image area (always 602572.32 µm2) minus pore area) [µm2]							Number of cells per 1 mm2 implant surface							Populated area per 1 mm2 implant surface [µm2]							Cell spreading area (= populated area devided by number of cells) [µm2]
	day 1	day 2	day 3	day 4	day 5	day 6	day 7	day 1	day 2	day 3	day 4	day 5	day 6	day 7	day 1	day 2	day 3	day 4	day 5	day 6	day 7	day 1	day 2	day 3	day 4	day 5	day 6	day 7	day 1	day 2	day 3	day 4	day 5	day 6	day 7	day 1	day 2	day 3	day 4	day 5	day 6	day 7
Titanium 1	69	87	69	69	72	69	64	75180.3	85237.3	66511.2	63841.5	78059.6	63755.4	61425.3	570785	569595	569926	561969	559707	561581	558754	120.886	152.74	121.068	122.783	128.639	122.867	114.541	131714	149645	116701	113603	139465	113528	109933	1089.57	979.739	963.93	925.24	1084.16	923.992	959.77
Titanium 2	62	66	63	60	58	65	69	83467.9	97419.7	99229.4	90809.9	80592.4	101109	105608	564199	568672	573660	570254	580379	587280	588118	109.89	116.06	109.821	105.216	99.9347	110.68	117.323	147940	171311	172976	159245	138862	172164	179570	1346.26	1476.06	1575.07	1513.5	1389.52	1555.52	1530.56
Titanium 3	34	33	33	40	49	44	55	36720	36820.7	39099.7	63102.7	64539.6	68644.1	75096.7	602492	602572	602572	602572	602572	602572	602572	56.4323	54.7652	54.7652	66.3821	81.318	73.0203	91.2754	60946.9	61105.9	64888	104722	107107	113918	124627	1080	1115.78	1184.84	1577.57	1317.14	1560.09	1365.39
Titanium-PCL 1	47	50	40	44	46	36	22	57896.9	55144.1	43549.5	37983.1	46560.7	28111.6	11449.8	556339	551412	553003	551889	527181	525617	519820	84.4809	90.6763	72.3324	79.7262	87.2566	68.4909	42.3224	104068	100005	78751	68823.8	88320.1	53483.1	22026.6	1231.85	1102.88	1088.74	863.252	1012.19	780.879	520.447
Titanium-PCL 2	17	23	11	20	12	12	14	36104.7	28236.9	16287	21566.7	15900.5	13399.3	15516.1	542839	536255	562224	526786	529405	527830	521861	31.3169	42.89	19.5652	37.9661	22.6669	22.7346	26.8271	66511	52655.6	28968.8	40940.2	30034.6	25385.7	29732.2	2123.81	1227.69	1480.63	1078.34	1325.04	1116.61	1108.29
Titanium-PCL 3	76	65	65	58	49	50	47	110852	72660.9	79935	72967.5	61155.7	49923	57134.4	598373	599119	600790	600535	600691	600807	602055	127.011	108.493	108.191	96.5806	81.5727	83.2214	78.066	185256	121280	133050	121504	101809	83093.3	94898.9	1458.58	1117.86	1229.77	1258.06	1248.08	998.46	1215.63
Titanium-P(3HB) 1	30	32	35	19	15	9	9	38178.6	25360.9	26646.4	14820.9	11463.6	5462.82	6619.79	579736	579894	591178	584802	579878	579930	580201	51.7477	55.1825	59.2038	32.4896	25.8675	15.5191	15.5119	65855.2	43733.7	45073.4	25343.4	19768.9	9419.79	11409.5	1272.62	792.528	761.326	780.047	764.238	606.98	735.532
Titanium-P(3HB) 2	44	43	41	36	32	26	19	59345.1	56994.6	62224	43987.2	44518	26846.9	19998.3	517280	509647	546778	495531	492350	490194	487140	85.0603	84.3721	74.9847	72.6494	64.9944	53.0403	39.0031	114725	111831	113801	88767.7	90419.4	54768	41052.5	1348.75	1325.46	1517.66	1221.87	1391.19	1032.57	1052.54
Titanium-P(3HB) 3	38	40	53	39	39	35	38	50019.5	50572	65067.6	52666.3	40513.8	40158.9	38004.7	602572	602572	602572	602572	602572	602572	602572	63.063	66.3821	87.9562	64.7225	64.7225	58.0843	63.063	83010	83926.9	107983	87402.4	67234.7	66645.8	63070.8	1316.3	1264.3	1227.69	1350.42	1038.81	1147.4	1000.12
																						109.89	116.06	109.821	105.216	99.9347	110.68	114.541	131714	149645	116701	113603	138862	113918	124627	1089.57	1115.78	1184.84	1513.5	1317.14	1555.52	1365.39	Median for Titanium
																						34.4793	49.5	35.4818	28.8608	23.8388	25.9856	14.3034	46258.6	58386.3	54059.5	29253.8	18510.3	33741.4	36706.2	151.037	256.463	309.455	359.556	159.564	365.94	293.714	Standard deviation for Titanium
																						84.4809	90.6763	72.3324	79.7262	81.5727	68.4909	42.3224	104068	100005	78751	68823.8	88320.1	53483.1	29732.2	1458.58	1117.86	1229.77	1078.34	1248.08	998.46	1108.29	Median for Titanium-PCL
																						47.9455	33.9231	44.5809	30.1762	35.7631	31.5417	26.2778	60694	35127.9	52056.9	40913	38146	28857.1	40034.3	463.595	68.1468	198.496	197.668	163.014	170.302	374.244	Standard deviation for Titanium-PCL
																						63.063	66.3821	74.9847	64.7225	64.7225	53.0403	39.0031	83010	83926.9	107983	87402.4	67234.7	54768	41052.5	1316.3	1264.3	1227.69	1221.87	1038.81	1032.57	1000.12	Median for Titanium-P(3HB)
																						16.9393	14.7259	14.3991	21.2705	22.5118	23.2561	23.7761	24793.9	34233.2	38111.6	36230.3	36013.9	30200.3	25924.3	38.2042	291.64	381.58	299.18	314.278	284.712	169.928	Standard deviation for Titanium-P(3HB)
