# Supplementary material for: In Vitro Evaluation of PCL and P(3HB) as Coating Materials for Selective Laser Melted Porous Titanium Implants
Source: Materials (Basel). 2017 Nov 23;10(12):1344. doi: 10.3390/ma10121344 (PMC5744279; doi:10.3390/ma10121344)
Supplement: Supplementary file 1 [file materials-10-01344-s001.zip › Table S3.xlsx]

## Sheet: Blatt1
Attachment time		5 seconds			180 seconds			Experiment
Material		uncoated	PCL	P(3HB)	uncoated	PCL	P(3HB)
Adhesion forces (nN)	Osteoblast 1				0.757	3.03667	1.459	1
	Osteoblast 2				1.709	1.72575	6.53767
	Osteoblast 3				1.58033	1.37367	3.449
	Osteoblast 4				1.386	4.675	12.799	2
	Osteoblast 5				17.825	1.583	2.65633
	Osteoblast 6				13.492	7.57967	5.421
	Osteoblast 7		0.546667	1.113	13.1367	14.5857	8.46767	3
	Osteoblast 8		0.821	1.40529		4.09	27.45
	Osteoblast 9	1.50167	1.3872	0.496333	2.05667	2.147	1.4635
	Osteoblast 10	0.603	1.37167	0.850833	2.1875	2.014	2.1702	4
	Osteoblast 11	0.6515	0.4385	0.371333	1.5465	0.67425	0.81
	Osteoblast 12	1.1125	1.08333	0.91675	11.4735	5.114	3.303
	Osteoblast 13	0.5685	1.14833	0.8165	11.6785	6.475	4.191	5
	Osteoblast 14	0.4944	0.356	1.0462
	Osteoblast 15	0.167
Median detachment force		0.603	0.952167	0.883792	2.12208	3.03667	3.449
standard deviation		0.440191	0.413148	0.33165	6.33787	3.75558	7.20946
